# Supplementary material for: Bis(2-hy­droxy­ethanaminium) terephthalate
Source: Acta Crystallogr Sect E Struct Rep Online. 2012 Jan 11;68(Pt 2):o336. doi: 10.1107/S1600536812000293 (PMC3275021; doi:10.1107/S1600536812000293)
Supplement: Supplementary file 2 [file e-68-0o336-Isup2.hkl]

# 
# h,k,l, Fc-squared, Fo-squared, sigma(Fo-squared) and status flag 
# 
data_I
_shelx_title ' 1 in P2(1)/n' 
_shelx_refln_list_code          4 
_shelx_F_calc_maximum       83.60 
_exptl_crystal_F_000       308.00 
_reflns_d_resolution_high  0.7702 
 
loop_ 
 _symmetry_equiv_pos_as_xyz 
 'x, y, z' 
 '-x+1/2, y+1/2, -z+1/2' 
 '-x, -y, -z' 
 'x-1/2, -y-1/2, z-1/2' 
 
_cell_length_a     9.3578 
_cell_length_b     7.8579 
_cell_length_c     9.8442 
_cell_angle_alpha  90.000 
_cell_angle_beta  110.530 
_cell_angle_gamma  90.000 
 
_shelx_F_squared_multiplier     1.000 
 
loop_ 
 _refln_index_h 
 _refln_index_k 
 _refln_index_l 
 _refln_F_squared_calc 
 _refln_F_squared_meas 
 _refln_F_squared_sigma 
 _refln_observed_status 
   2   0   0     4583.48     5463.18    155.66 o 
   4   0   0       11.16       12.46      0.74 o 
   6   0   0        1.75        3.67      0.68 o 
   8   0   0      290.75      278.05     25.58 o 
  10   0   0        6.29        6.17      4.28 o 
   1   1   0     1389.11     1484.99     71.04 o 
   2   1   0       75.13       98.45     31.97 o 
   3   1   0      160.19      178.47      3.90 o 
   4   1   0       70.16       63.86      1.64 o 
   5   1   0       49.24       57.16      4.02 o 
   6   1   0       14.45       19.01      1.99 o 
   7   1   0       22.07       20.75      2.14 o 
   8   1   0       72.83       66.56      5.21 o 
   9   1   0        4.17        3.57      1.32 o 
  10   1   0      128.87      135.11     10.45 o 
  11   1   0        8.35        8.64      2.81 o 
   0   2   0     1807.77     1598.56     66.19 o 
   1   2   0        2.88        4.07      0.44 o 
   2   2   0     1776.88     1813.61     61.30 o 
   3   2   0      279.95      314.21      8.05 o 
   4   2   0        7.94       13.86      9.02 o 
   5   2   0        1.80        2.11      0.81 o 
   6   2   0      393.41      366.30     13.84 o 
   7   2   0      214.39      218.91      7.76 o 
   8   2   0        0.07        0.29      0.98 o 
   9   2   0        1.28        2.62      1.42 o 
  10   2   0        3.67        5.27      1.93 o 
  11   2   0        0.49        0.44      1.57 o 
   1   3   0        3.66        5.54      0.59 o 
   2   3   0       82.20       82.29      9.29 o 
   3   3   0        4.10        2.89      1.07 o 
   4   3   0        2.79        7.13      7.12 o 
   5   3   0       11.79       16.29      2.07 o 
   6   3   0      609.28      581.52     27.64 o 
   7   3   0       90.25       86.50      5.35 o 
   8   3   0      142.94      136.92      9.63 o 
   9   3   0       14.72       15.26      2.38 o 
  10   3   0        4.53        4.31      1.84 o 
   0   4   0       54.54       51.40      5.01 o 
   1   4   0      131.01      129.97      4.90 o 
   2   4   0      249.45      274.42      9.50 o 
   3   4   0        0.15        0.86      0.53 o 
   4   4   0       30.47       32.35      2.39 o 
   5   4   0      131.32      131.13      5.82 o 
   6   4   0       16.28       17.06      2.52 o 
   7   4   0      303.10      282.45     14.17 o 
   8   4   0        2.88        6.64      1.95 o 
   9   4   0       19.52       21.50      2.72 o 
  10   4   0       12.09       10.74      5.27 o 
   1   5   0        4.59       14.41      4.54 o 
   2   5   0      120.81      128.20      6.12 o 
   3   5   0      342.74      341.38     13.98 o 
   4   5   0      137.70      133.17      9.49 o 
   5   5   0        2.69        5.32      1.01 o 
   6   5   0      335.76      315.95     15.36 o 
   7   5   0       14.43       14.12      1.49 o 
   8   5   0       24.43       24.24      2.88 o 
   9   5   0       16.15       17.85      6.03 o 
   0   6   0      157.37      166.61     11.79 o 
   1   6   0        5.60        6.56      1.10 o 
   2   6   0       31.14       38.03      2.52 o 
   3   6   0       50.92       48.09      3.53 o 
   4   6   0       89.64       81.57      4.40 o 
   5   6   0        3.03        3.40      1.06 o 
   6   6   0      126.43      109.51      6.18 o 
   7   6   0       11.02       13.92      1.74 o 
   8   6   0        2.89        3.09      1.93 o 
   9   6   0       24.43       21.87      3.35 o 
   1   7   0      209.28      226.75     13.54 o 
   2   7   0      137.00      143.61      8.37 o 
   3   7   0       10.38        8.18      1.91 o 
   4   7   0      140.41      139.43      8.23 o 
   5   7   0       83.56       82.10      5.39 o 
   6   7   0       49.31       48.50      3.78 o 
   7   7   0        2.39       -0.11      1.22 o 
   8   7   0        9.01        9.21      1.89 o 
   0   8   0       13.96       12.04      5.31 o 
   1   8   0       10.39       12.13      1.98 o 
   2   8   0        6.47        9.47      1.70 o 
   3   8   0       14.11       12.83      1.98 o 
   4   8   0        5.46        7.17      1.69 o 
   5   8   0       17.89       13.64      2.04 o 
   6   8   0       23.55       23.71      2.88 o 
   7   8   0       10.51        8.66      2.16 o 
   1   9   0       26.02       25.42      3.24 o 
   2   9   0        0.01       -0.14      1.16 o 
   3   9   0       25.99       28.26      3.22 o 
   4   9   0       15.59       16.98      2.42 o 
   5   9   0       23.35       23.78      2.97 o 
   0  10   0        1.07        1.47      2.34 o 
   1  10   0        1.09        0.35      1.48 o 
   2  10   0        0.21       -0.19      1.68 o 
 -11   0   1        0.34       -0.25      2.12 o 
  -9   0   1      323.81      340.87     34.28 o 
  -7   0   1      215.00      243.73     22.10 o 
  -5   0   1      373.34      382.44     11.48 o 
  -3   0   1      859.52      899.95     15.55 o 
   1   0   1        6.75        0.01      1.39 o 
   3   0   1       52.31       39.71      2.43 o 
   5   0   1       10.26        4.56     10.14 o 
   7   0   1       67.55       62.99      3.89 o 
   9   0   1        0.78        2.18      7.56 o 
  11   0   1       48.97       31.55     49.48 o 
 -11   1   1       12.99       15.08      2.65 o 
 -10   1   1       15.47       15.85      2.76 o 
  -9   1   1      137.93      141.30     10.87 o 
  -8   1   1      400.68      422.24     28.34 o 
  -7   1   1       70.16       72.07      4.92 o 
  -6   1   1       64.66       61.42      3.61 o 
  -5   1   1       15.21       18.88      1.34 o 
  -4   1   1      831.71      843.08     31.53 o 
  -3   1   1       77.37       88.62      2.11 o 
  -2   1   1     5911.71     6246.48    201.81 o 
  -1   1   1      423.52      462.24      7.27 o 
   0   1   1        7.99        6.95      0.14 o 
   1   1   1      734.65      722.56     29.88 o 
   2   1   1      430.65      386.32     11.36 o 
   3   1   1       71.15       55.42      1.39 o 
   4   1   1        5.81        3.01      0.74 o 
   5   1   1      307.23      317.43     44.43 o 
   6   1   1      267.10      304.32     10.97 o 
   7   1   1       79.42       76.30      4.10 o 
   8   1   1      136.65      134.42     11.73 o 
   9   1   1       26.29       23.68      2.91 o 
  10   1   1       12.36       11.07      2.16 o 
 -11   2   1       11.65       18.75      3.48 o 
 -10   2   1       17.18       15.72      2.67 o 
  -9   2   1       24.98       24.97      3.26 o 
  -8   2   1      175.15      167.38     11.26 o 
  -7   2   1        7.63        9.46      1.47 o 
  -6   2   1       18.54       18.57      3.27 o 
  -5   2   1       19.71       19.48      1.20 o 
  -4   2   1      267.70      266.11      8.33 o 
  -3   2   1     1709.75     1878.48     74.23 o 
  -2   2   1     6989.48     6744.34    260.94 o 
  -1   2   1     3480.67     3623.91    101.10 o 
   0   2   1     6030.29     5385.19    140.24 o 
   1   2   1     1305.30     1219.31     31.83 o 
   2   2   1      228.33      223.88      5.18 o 
   3   2   1      410.34      390.74     10.58 o 
   4   2   1      365.60      363.90     35.00 o 
   5   2   1      360.71      372.98     44.07 o 
   6   2   1        1.72        2.76      0.60 o 
   7   2   1        8.19       10.11      0.93 o 
   8   2   1       65.18       69.68      4.43 o 
   9   2   1        3.07        5.96      1.77 o 
  10   2   1       19.34       27.28      3.57 o 
 -11   3   1       77.76       71.03      7.79 o 
 -10   3   1        0.41        1.31      1.49 o 
  -9   3   1        4.56        6.24      1.80 o 
  -8   3   1      170.85      171.27     11.92 o 
  -7   3   1      117.91      127.97      6.00 o 
  -6   3   1      105.92      101.75      4.45 o 
  -5   3   1      338.21      333.53     13.01 o 
  -4   3   1       26.19       32.12      2.76 o 
  -3   3   1      309.93      305.02     10.20 o 
  -2   3   1     1787.20     1881.23     69.98 o 
  -1   3   1     1310.63     1343.13     33.70 o 
   0   3   1       15.73       11.81      0.75 o 
   1   3   1       40.18       45.63      1.85 o 
   2   3   1       50.68       50.98      1.65 o 
   3   3   1       11.48       21.16     10.90 o 
   4   3   1       12.71       24.78     14.18 o 
   5   3   1      233.04      231.79     23.48 o 
   6   3   1      254.34      240.72      9.14 o 
   7   3   1       18.20       19.83      2.98 o 
   8   3   1       35.63       39.70      4.11 o 
   9   3   1        0.88        1.65      1.23 o 
  10   3   1       90.28       91.20      7.45 o 
 -10   4   1        0.01        0.24      1.88 o 
  -9   4   1       12.57       14.80      2.41 o 
  -8   4   1       65.29       62.85      5.69 o 
  -7   4   1        0.12        1.22      1.20 o 
  -6   4   1       15.02       15.62      1.33 o 
  -5   4   1       44.05       44.33      2.90 o 
  -4   4   1        0.04        0.07      0.57 o 
  -3   4   1        7.95        9.17      1.03 o 
  -2   4   1      333.30      350.38     10.42 o 
  -1   4   1      344.74      346.65      7.05 o 
   0   4   1        0.02        0.88      0.45 o 
   1   4   1       28.87       29.33      1.38 o 
   2   4   1      614.37      645.95     30.40 o 
   3   4   1        9.42        7.27      2.19 o 
   4   4   1       15.97       19.36      4.21 o 
   5   4   1      321.58      310.34     14.01 o 
   6   4   1        5.73        4.70      0.91 o 
   7   4   1       94.73       89.68      6.41 o 
   8   4   1        9.97       10.17      1.83 o 
   9   4   1       36.30       37.48      4.87 o 
  10   4   1        5.53        5.51      1.75 o 
 -10   5   1       13.08       11.87      2.67 o 
  -9   5   1        2.21        2.53      1.61 o 
  -8   5   1       67.75       65.28      6.48 o 
  -7   5   1       12.87       14.85      1.99 o 
  -6   5   1      128.62      127.94      8.73 o 
  -5   5   1      144.89      139.29     14.11 o 
  -4   5   1      337.94      326.28     13.71 o 
  -3   5   1      103.00      113.34      5.91 o 
  -2   5   1       56.62       60.22      3.29 o 
  -1   5   1      300.26      332.76     14.57 o 
   0   5   1       57.10       59.22      2.89 o 
   1   5   1      257.97      240.59      9.93 o 
   2   5   1       38.24       41.26      2.16 o 
   3   5   1       35.42       32.07      2.68 o 
   4   5   1      404.33      369.45     37.36 o 
   5   5   1      265.36      257.85     12.26 o 
   6   5   1       99.74       92.74      8.64 o 
   7   5   1        5.09        5.69      1.31 o 
   8   5   1        6.81        5.97      1.60 o 
   9   5   1        4.70        6.34      2.03 o 
  -9   6   1        1.31        0.99      1.51 o 
  -8   6   1        0.52        0.19      1.20 o 
  -7   6   1      114.10      111.56      8.23 o 
  -6   6   1       13.60       12.60      1.87 o 
  -5   6   1       29.05       23.50      2.01 o 
  -4   6   1       32.48       33.03      2.28 o 
  -3   6   1        5.23        5.58      1.55 o 
  -2   6   1        2.16        4.05      1.17 o 
  -1   6   1      117.96      123.83      8.11 o 
   0   6   1        1.00        2.43      0.90 o 
   1   6   1       20.36       18.59      1.85 o 
   2   6   1        3.09        3.71      0.98 o 
   3   6   1      152.39      141.66      7.14 o 
   4   6   1      246.71      231.52     11.61 o 
   5   6   1        0.89        2.44      0.97 o 
   6   6   1       87.15       82.02      5.01 o 
   7   6   1        0.52       -0.50      1.09 o 
   8   6   1        1.69        3.55      1.74 o 
  -8   7   1       31.39       33.44      3.80 o 
  -7   7   1        8.59        7.77      1.58 o 
  -6   7   1        0.00        0.13      0.92 o 
  -5   7   1       18.38       18.41      2.06 o 
  -4   7   1        0.00        0.60      0.97 o 
  -3   7   1       24.51       25.70      2.40 o 
  -2   7   1        3.51        4.81      1.31 o 
  -1   7   1       55.29       50.07      3.75 o 
   0   7   1        2.78        3.64      1.23 o 
   1   7   1       54.05       55.57      3.95 o 
   2   7   1        8.54       13.56      1.71 o 
   3   7   1      157.08      161.26      9.29 o 
   4   7   1       87.61       88.64      5.68 o 
   5   7   1      152.57      142.50      8.67 o 
   6   7   1       16.13       16.72      2.16 o 
   7   7   1       13.91       14.97      2.50 o 
  -7   8   1        8.15       10.12      2.03 o 
  -6   8   1        6.82        8.53      1.83 o 
  -5   8   1       75.67       70.34      5.29 o 
  -4   8   1        3.00        1.34      1.14 o 
  -3   8   1        3.61        4.23      1.42 o 
  -2   8   1        5.27        5.37      1.56 o 
  -1   8   1       83.81       87.21      6.30 o 
   0   8   1       36.38       38.94      3.45 o 
   1   8   1       17.15       19.00      2.40 o 
   2   8   1        7.27        8.20      1.70 o 
   3   8   1       27.26       27.78      4.12 o 
   4   8   1       67.73       59.84      4.63 o 
   5   8   1        0.00        0.60      1.04 o 
   6   8   1       25.69       23.07      2.73 o 
  -5   9   1        3.88        6.23      1.72 o 
  -4   9   1        2.70        2.02      1.41 o 
  -3   9   1        5.37        6.99      2.14 o 
  -2   9   1        0.00       -0.64      1.19 o 
  -1   9   1       27.94       24.84      3.20 o 
   0   9   1       13.29       16.58      2.61 o 
   1   9   1       40.91       46.65      4.43 o 
   2   9   1       33.73       37.01      3.94 o 
   3   9   1        6.90        9.95      1.97 o 
   4   9   1       35.53       34.22      3.57 o 
  -2  10   1        1.22        1.84      1.62 o 
  -1  10   1       11.72       12.41      2.58 o 
   0  10   1       15.06       18.57      3.13 o 
   1  10   1       29.72       33.42      4.18 o 
 -10   0   2      260.56      259.27     57.86 o 
  -8   0   2      234.98      272.42     27.52 o 
  -6   0   2      248.34      242.07     20.41 o 
  -4   0   2      175.23      184.63     10.35 o 
  -2   0   2     1768.32     1712.48     47.37 o 
   0   0   2     2035.46     1949.35     85.12 o 
   2   0   2      245.92      308.81     11.54 o 
   4   0   2     2909.93     2416.65    132.81 o 
   6   0   2       54.42       49.67      2.99 o 
   8   0   2       76.81       81.61      5.42 o 
  10   0   2        0.20      -13.79     52.03 o 
 -11   1   2       47.99       55.89     10.72 o 
 -10   1   2       14.48       20.05      5.66 o 
  -9   1   2      280.26      308.88     23.02 o 
  -8   1   2        0.91        2.50      1.34 o 
  -7   1   2      130.60      134.64     12.40 o 
  -6   1   2      206.93      199.47     20.89 o 
  -5   1   2      243.84      277.62     26.90 o 
  -4   1   2       34.66       32.08      1.21 o 
  -3   1   2       30.40       21.03      1.89 o 
  -2   1   2      269.22      244.89     10.80 o 
  -1   1   2     1077.03      897.34     34.10 o 
   0   1   2       16.97       13.26      0.41 o 
   1   1   2        3.57        1.57      0.29 o 
   2   1   2       25.04       26.76      1.68 o 
   3   1   2     1080.88     1165.25     59.25 o 
   4   1   2       29.40       31.39      1.59 o 
   5   1   2       81.81       87.45      2.89 o 
   6   1   2        1.72        1.80      0.83 o 
   7   1   2       23.31       92.04     84.69 o 
   8   1   2       49.40       45.63      2.61 o 
   9   1   2       77.84       67.64     14.62 o 
  10   1   2       34.74       43.15     45.78 o 
 -11   2   2       12.58       12.69      4.39 o 
 -10   2   2      167.82      178.21     19.56 o 
  -9   2   2        9.30       15.25      2.42 o 
  -8   2   2      172.42      171.82     28.32 o 
  -7   2   2       26.98       28.26      4.27 o 
  -6   2   2      362.69      371.83     39.68 o 
  -5   2   2      301.26      278.59     17.14 o 
  -4   2   2       14.94       20.64      1.07 o 
  -3   2   2      444.52      479.53     16.08 o 
  -2   2   2      593.26      565.90     15.72 o 
  -1   2   2      197.20      203.29      4.42 o 
   0   2   2       20.15       12.88      0.74 o 
   1   2   2      921.10      883.60     21.74 o 
   2   2   2     1214.89     1165.94     33.07 o 
   3   2   2       10.23       10.32      0.71 o 
   4   2   2       13.14       18.37      1.12 o 
   5   2   2       29.69       31.22      2.18 o 
   6   2   2      181.36      187.04     24.16 o 
   7   2   2       16.92       16.02      1.45 o 
   8   2   2        3.48        3.72      0.91 o 
   9   2   2       10.68        9.59      1.87 o 
  10   2   2      137.05      112.10     75.30 o 
 -11   3   2        0.32       -1.70      1.79 o 
 -10   3   2       11.09       13.98      3.32 o 
  -9   3   2       40.40       45.13      4.70 o 
  -8   3   2      114.67      126.85     17.74 o 
  -7   3   2       99.51      102.88      9.39 o 
  -6   3   2      126.94      131.60     10.95 o 
  -5   3   2       92.77       85.31      6.08 o 
  -4   3   2     1590.95     1682.06     71.22 o 
  -3   3   2      197.50      207.79     10.85 o 
  -2   3   2     1048.19     1123.02     35.85 o 
  -1   3   2      292.08      276.34      6.85 o 
   0   3   2     1100.06     1014.41     26.02 o 
   1   3   2        2.57        4.77      0.92 o 
   2   3   2      157.09      161.26      4.40 o 
   3   3   2        7.66        4.75      0.58 o 
   4   3   2       36.68       42.45      2.20 o 
   5   3   2      191.26      172.08     14.58 o 
   6   3   2       12.24       31.63     41.17 o 
   7   3   2        7.39       31.36     27.74 o 
   8   3   2       87.25       86.09      8.77 o 
   9   3   2        1.38        1.74      1.88 o 
  10   3   2        0.58        3.53     17.70 o 
 -10   4   2       15.71       20.97      3.84 o 
  -9   4   2        4.98        4.56      2.56 o 
  -8   4   2        3.02        5.14      1.55 o 
  -7   4   2        0.02        0.51      0.67 o 
  -6   4   2        0.04       -0.30      0.62 o 
  -5   4   2        1.64        3.21      0.76 o 
  -4   4   2     1158.94     1187.56     54.39 o 
  -3   4   2     2447.28     2528.44    113.18 o 
  -2   4   2     1022.63     1052.27     34.19 o 
  -1   4   2      457.88      473.21     12.70 o 
   0   4   2       22.77       22.57      1.24 o 
   1   4   2      142.46      153.47      5.82 o 
   2   4   2       11.80       12.49      1.00 o 
   3   4   2      470.78      455.40     15.91 o 
   4   4   2      382.61      375.85     29.83 o 
   5   4   2        2.01        4.08      2.75 o 
   6   4   2       37.22       40.35      4.83 o 
   7   4   2        0.47        0.09      1.08 o 
   8   4   2       25.15       26.98      3.00 o 
   9   4   2        0.01        0.71      1.17 o 
 -10   5   2       13.96       16.02      2.75 o 
  -9   5   2       15.30       15.32      2.57 o 
  -8   5   2        1.83        5.01      1.61 o 
  -7   5   2       25.05       21.10      1.77 o 
  -6   5   2      124.28      116.89      5.71 o 
  -5   5   2       47.60       46.13      2.66 o 
  -4   5   2       80.74       86.44      3.77 o 
  -3   5   2        0.95        1.01      0.74 o 
  -2   5   2      303.64      322.75     10.98 o 
  -1   5   2       34.34       36.85      1.65 o 
   0   5   2        0.74        1.73      0.65 o 
   1   5   2      428.49      443.61     22.13 o 
   2   5   2      158.76      164.68     15.36 o 
   3   5   2       53.23       51.90      5.25 o 
   4   5   2        2.79        1.71      0.91 o 
   5   5   2       22.92       35.63      5.42 o 
   6   5   2      100.01       99.39      5.36 o 
   7   5   2       39.98       39.22      4.01 o 
   8   5   2       35.48       44.81      8.51 o 
   9   5   2        1.74        2.63      2.20 o 
  -9   6   2        0.48        0.00      1.29 o 
  -8   6   2        4.01        2.74      2.01 o 
  -7   6   2        0.62       -0.63      0.86 o 
  -6   6   2        5.07        3.62      1.08 o 
  -5   6   2        2.85        4.03      0.93 o 
  -4   6   2       22.96       23.41      1.86 o 
  -3   6   2      144.85      137.57      7.36 o 
  -2   6   2        0.82        4.65      3.24 o 
  -1   6   2       38.55       39.64      2.60 o 
   0   6   2       48.92       50.69      3.16 o 
   1   6   2        5.89        5.23      0.97 o 
   2   6   2        3.89        7.33      1.63 o 
   3   6   2      285.67      283.79     26.28 o 
   4   6   2        0.07        1.19      1.08 o 
   5   6   2       35.40       36.55      4.01 o 
   6   6   2        5.38        5.52      1.53 o 
   7   6   2        1.10        1.40      1.41 o 
   8   6   2        6.59        9.09      2.17 o 
  -8   7   2        6.59        5.86      1.83 o 
  -7   7   2        2.33        1.89      1.18 o 
  -6   7   2       10.67       10.32      1.65 o 
  -5   7   2        4.11        5.52      1.31 o 
  -4   7   2        0.45        1.71      1.11 o 
  -3   7   2        1.58        2.61      1.12 o 
  -2   7   2       37.65       40.76      3.23 o 
  -1   7   2       94.41      100.72      6.04 o 
   0   7   2       26.91       30.89      2.51 o 
   1   7   2       17.17       19.90      2.10 o 
   2   7   2      121.81      133.26      7.77 o 
   3   7   2       19.46       22.50      2.11 o 
   4   7   2      244.72      233.30     13.09 o 
   5   7   2       47.58       41.59      3.51 o 
   6   7   2       39.26       39.24      3.27 o 
   7   7   2       11.30       11.02      2.14 o 
  -7   8   2        5.74        7.01      1.87 o 
  -6   8   2       27.13       26.92      2.98 o 
  -5   8   2        0.11       -0.03      1.02 o 
  -4   8   2        1.81        3.43      1.34 o 
  -3   8   2        0.00        0.37      1.03 o 
  -2   8   2        0.00        1.64      1.13 o 
  -1   8   2       26.43       33.64      3.20 o 
   0   8   2        3.49        2.84      1.37 o 
   1   8   2        6.83        7.98      1.71 o 
   2   8   2       40.58       48.32      4.17 o 
   3   8   2       40.33       40.33      5.54 o 
   4   8   2       24.76       22.52      2.50 o 
   5   8   2        0.21        1.03      1.03 o 
   6   8   2       10.86       11.00      1.90 o 
  -5   9   2       14.79       12.49      2.18 o 
  -4   9   2       14.87       19.51      2.51 o 
  -3   9   2       79.99       75.64      6.02 o 
  -2   9   2        8.58       13.42      2.42 o 
  -1   9   2        1.90        3.75      1.69 o 
   0   9   2       90.34      101.64      8.18 o 
   1   9   2        0.17       -0.76      1.35 o 
   2   9   2       94.15       97.16      8.03 o 
   3   9   2       30.59       32.97      3.62 o 
   4   9   2       41.82       38.07      3.68 o 
  -2  10   2       51.33       49.55      5.51 o 
  -1  10   2        0.83        1.45      1.62 o 
   0  10   2       14.22       14.41      2.91 o 
 -11   0   3       27.82       26.85      9.72 o 
  -9   0   3       71.64       85.10     11.16 o 
  -7   0   3       83.30       77.34      7.24 o 
  -5   0   3      949.57     1078.08     80.93 o 
  -3   0   3        5.91        8.12      0.85 o 
  -1   0   3     2538.97     2513.84     80.29 o 
   1   0   3      257.04      245.79      5.39 o 
   3   0   3      744.15      760.62     31.76 o 
   5   0   3        6.53       11.71      3.48 o 
   7   0   3      296.73      277.18     16.84 o 
   9   0   3       43.33       28.20     55.63 o 
 -12   1   3        1.87        1.12      1.72 o 
 -11   1   3       62.76       62.94      6.85 o 
 -10   1   3       17.51       23.01      3.39 o 
  -9   1   3      206.05      222.21     16.36 o 
  -8   1   3      154.26      153.27     10.34 o 
  -7   1   3      293.51      285.76     16.35 o 
  -6   1   3       19.83       30.64      2.25 o 
  -5   1   3      911.10      958.36     33.12 o 
  -4   1   3      912.45      980.72     33.56 o 
  -3   1   3       82.39       97.50      2.13 o 
  -2   1   3       24.99       18.93      0.56 o 
  -1   1   3      343.71      316.11      5.55 o 
   0   1   3     1963.51     1959.39     40.18 o 
   1   1   3      396.57      410.41      7.11 o 
   2   1   3      365.21      851.23    137.44 o 
   3   1   3      377.43      412.17     11.52 o 
   4   1   3       85.14       76.18      2.42 o 
   5   1   3        5.97        5.44      1.19 o 
   6   1   3        4.81        2.74      0.63 o 
   7   1   3       12.69       10.36      1.01 o 
   8   1   3      302.54      286.08     38.40 o 
   9   1   3       42.44       66.59     60.66 o 
  10   1   3        0.04       -9.56     40.00 o 
 -11   2   3        2.37        1.56      1.53 o 
 -10   2   3      112.52      112.53      9.97 o 
  -9   2   3        3.54        4.15      1.53 o 
  -8   2   3        8.26        6.93      1.60 o 
  -7   2   3       57.50       53.24      3.82 o 
  -6   2   3        6.88        8.56      2.61 o 
  -5   2   3      148.50      175.16      5.94 o 
  -4   2   3       15.65       14.41      0.89 o 
  -3   2   3       12.92        8.33      0.61 o 
  -2   2   3      269.52      261.07      6.62 o 
  -1   2   3      243.32      268.72      7.37 o 
   0   2   3       88.08      109.81      3.09 o 
   1   2   3     4044.54     4081.60    128.70 o 
   2   2   3       14.17       40.98     13.77 o 
   3   2   3      402.33      440.30     15.54 o 
   4   2   3        0.54        1.17      0.90 o 
   5   2   3       28.73       28.85      2.29 o 
   6   2   3      120.76      119.90      4.76 o 
   7   2   3        6.36       16.02      6.13 o 
   8   2   3        7.72        8.44      1.03 o 
   9   2   3       15.64       13.40     30.24 o 
 -11   3   3       77.46       86.54      9.08 o 
 -10   3   3       84.01       90.30      8.32 o 
  -9   3   3        3.68        7.29      2.00 o 
  -8   3   3        7.42        8.27      1.81 o 
  -7   3   3      182.70      177.29      9.05 o 
  -6   3   3      105.87      105.84      4.35 o 
  -5   3   3      131.80      140.62      5.22 o 
  -4   3   3       20.11       21.26      1.42 o 
  -3   3   3      168.82      182.51     14.60 o 
  -2   3   3      160.85      174.69      4.51 o 
  -1   3   3      200.44      198.72      5.10 o 
   0   3   3       18.01       19.50      0.71 o 
   1   3   3      401.16      391.19     10.63 o 
   2   3   3      908.44      976.05     33.02 o 
   3   3   3      249.47      256.90      7.89 o 
   4   3   3       10.84       10.59      1.39 o 
   5   3   3       38.92       40.65      1.98 o 
   6   3   3       55.97       54.58      5.56 o 
   7   3   3        5.91        7.54      3.86 o 
   8   3   3       19.09       19.03      1.76 o 
   9   3   3        2.34        5.06     23.38 o 
 -11   4   3        1.28        0.08      1.52 o 
 -10   4   3       80.73       82.28      7.95 o 
  -9   4   3        2.55        3.71      1.68 o 
  -8   4   3       31.86       30.50      3.26 o 
  -7   4   3        5.28        6.28      1.18 o 
  -6   4   3        1.74        0.98      0.63 o 
  -5   4   3      270.21      250.85     10.00 o 
  -4   4   3        6.12        7.03      0.90 o 
  -3   4   3        4.67        6.97      0.76 o 
  -2   4   3      150.93      147.72      4.69 o 
  -1   4   3       75.37       73.81      2.22 o 
   0   4   3       29.08       26.51      1.07 o 
   1   4   3      173.68      189.76     17.06 o 
   2   4   3       17.82       17.89      1.96 o 
   3   4   3       30.18       28.43      1.78 o 
   4   4   3       34.88       37.61      2.88 o 
   5   4   3       13.02       14.23      1.16 o 
   6   4   3       92.25      196.12    138.92 o 
   7   4   3        7.50        7.04      1.51 o 
   8   4   3        5.80        6.03      2.11 o 
   9   4   3       12.44       17.99     41.84 o 
 -10   5   3        2.34        2.93      1.80 o 
  -9   5   3        2.62        4.34      1.70 o 
  -8   5   3        3.68        4.40      1.49 o 
  -7   5   3       14.84       18.44      1.63 o 
  -6   5   3       91.66       95.04      4.69 o 
  -5   5   3      130.25      117.23      5.52 o 
  -4   5   3      397.38      384.22     14.80 o 
  -3   5   3       19.96       22.24      1.16 o 
  -2   5   3       16.89       17.76      0.91 o 
  -1   5   3      207.65      214.49     12.70 o 
   0   5   3        1.11        3.38      0.66 o 
   1   5   3       57.35       57.50      2.49 o 
   2   5   3      210.03      244.45     10.51 o 
   3   5   3       29.89       27.72      1.50 o 
   4   5   3       10.31       12.66      1.11 o 
   5   5   3       93.97       88.83     11.25 o 
   6   5   3       57.60       55.56      3.04 o 
   7   5   3        5.51        7.94      1.42 o 
   8   5   3        0.16        3.83     23.70 o 
  -9   6   3       16.13       15.71      2.99 o 
  -8   6   3        0.85        1.49      1.67 o 
  -7   6   3        0.69        0.87      0.84 o 
  -6   6   3      196.73      179.11      8.75 o 
  -5   6   3       77.25       67.30      3.31 o 
  -4   6   3      309.80      275.79     10.42 o 
  -3   6   3      710.20      720.17     40.26 o 
  -2   6   3       39.69       39.24      2.75 o 
  -1   6   3       11.23       12.70      1.40 o 
   0   6   3       21.79       22.73      1.82 o 
   1   6   3        0.46        0.63      0.74 o 
   2   6   3        2.22        2.96      0.93 o 
   3   6   3       55.57       52.60      4.35 o 
   4   6   3       49.62       45.07      6.65 o 
   5   6   3        0.16        3.02      2.68 o 
   6   6   3      134.22      137.67      8.11 o 
   7   6   3       61.18       53.22      5.36 o 
  -8   7   3        6.26        3.93      1.67 o 
  -7   7   3        1.28       -0.04      1.04 o 
  -6   7   3        0.33       -0.08      0.92 o 
  -5   7   3      199.99      179.32     10.52 o 
  -4   7   3        2.45        2.41      1.14 o 
  -3   7   3       91.26       96.38      6.14 o 
  -2   7   3      127.93      131.55      7.98 o 
  -1   7   3        0.50        0.37      0.85 o 
   0   7   3       13.44       14.52      1.85 o 
   1   7   3       15.71       17.35      1.96 o 
   2   7   3        9.52       10.04      1.51 o 
   3   7   3        2.84        5.34      1.16 o 
   4   7   3       18.31       16.27      2.00 o 
   5   7   3       57.34       60.19      4.43 o 
   6   7   3       13.07       12.42      2.40 o 
  -7   8   3        0.03        0.66      1.21 o 
  -6   8   3       62.31       52.95      4.57 o 
  -5   8   3       32.94       32.61      3.37 o 
  -4   8   3       73.61       71.27      5.52 o 
  -3   8   3        0.58        0.10      1.06 o 
  -2   8   3       18.82       22.21      2.61 o 
  -1   8   3       25.80       26.97      2.93 o 
   0   8   3        0.01        1.48      1.18 o 
   1   8   3       31.42       38.08      3.36 o 
   2   8   3        4.26        6.37      1.84 o 
   3   8   3       78.30       77.12      5.38 o 
   4   8   3        8.57        6.52      1.73 o 
   5   8   3        8.56        8.15      1.68 o 
  -5   9   3        4.77        4.28      1.60 o 
  -4   9   3        2.03        1.80      1.32 o 
  -3   9   3        1.85        2.72      1.37 o 
  -2   9   3        0.30        0.85      1.18 o 
  -1   9   3       43.74       49.63      5.05 o 
   0   9   3      135.01      159.07     12.12 o 
   1   9   3        0.12        0.00      1.29 o 
   2   9   3      119.66      125.52     10.04 o 
   3   9   3       32.50       33.71      3.75 o 
 -12   0   4       13.51       14.26      4.65 o 
 -10   0   4       26.16       28.61      7.96 o 
  -8   0   4       99.07      107.82     11.66 o 
  -6   0   4       22.75       31.67      3.39 o 
  -4   0   4       13.92       12.33      0.87 o 
  -2   0   4        1.18        3.90      0.39 o 
   0   0   4     5159.50     5318.12    408.06 o 
   2   0   4      378.69      409.38     11.50 o 
   4   0   4       11.19       10.39      0.84 o 
   6   0   4      187.68      171.68      9.41 o 
   8   0   4       10.47        9.91      5.04 o 
 -12   1   4        0.37        0.13      1.54 o 
 -11   1   4       14.64       20.75      3.47 o 
 -10   1   4      122.30      128.60     10.87 o 
  -9   1   4       17.09       20.04      2.79 o 
  -8   1   4      323.18      336.10     22.05 o 
  -7   1   4      403.21      406.44     23.38 o 
  -6   1   4      212.17      220.21     11.11 o 
  -5   1   4      350.90      370.53     12.37 o 
  -4   1   4       16.06       16.38      0.66 o 
  -3   1   4       66.64       55.66      1.95 o 
  -2   1   4     1383.26     1408.51     38.86 o 
  -1   1   4     1245.63     1273.68     30.20 o 
   0   1   4      843.48      824.71     14.61 o 
   1   1   4      224.07      221.02      4.44 o 
   2   1   4        9.96        9.16      1.44 o 
   3   1   4      145.76      157.76      5.82 o 
   4   1   4        1.81        1.85      0.49 o 
   5   1   4       16.62       14.32      1.27 o 
   6   1   4       53.20       46.31      2.12 o 
   7   1   4       16.00       20.14      1.69 o 
   8   1   4        0.75        0.89      2.13 o 
   9   1   4        0.22       -2.14     19.23 o 
 -11   2   4       35.97       40.01      5.16 o 
 -10   2   4        1.68        4.13      1.77 o 
  -9   2   4        0.15       -0.95      1.66 o 
  -8   2   4        7.83        9.57      1.75 o 
  -7   2   4       19.23       18.09      2.02 o 
  -6   2   4      175.24      175.32      6.94 o 
  -5   2   4        0.06        0.30      0.49 o 
  -4   2   4       68.32       77.84      2.58 o 
  -3   2   4       21.73       26.49      0.87 o 
  -2   2   4      830.49      791.72     20.65 o 
  -1   2   4      830.50      845.25     26.57 o 
   0   2   4       61.64       74.08      2.99 o 
   1   2   4       66.55       63.59      1.98 o 
   2   2   4       52.84       46.84      3.38 o 
   3   2   4       76.89       75.10      2.79 o 
   4   2   4        0.01        4.00      2.38 o 
   5   2   4        1.66        0.88      0.78 o 
   6   2   4      382.20      373.88     19.96 o 
   7   2   4       34.13       32.44      3.66 o 
   8   2   4       15.26       16.24      6.50 o 
   9   2   4        1.82        4.68     23.24 o 
 -11   3   4        6.20        4.40      2.29 o 
 -10   3   4        1.45        3.80      2.83 o 
  -9   3   4       51.21       52.82      5.05 o 
  -8   3   4        0.47        1.37      1.20 o 
  -7   3   4       13.47       14.08      1.51 o 
  -6   3   4       69.81       82.95      3.78 o 
  -5   3   4      164.03      162.33      6.76 o 
  -4   3   4      408.89      406.50     18.36 o 
  -3   3   4      392.90      389.68     10.71 o 
  -2   3   4        6.33        4.56      0.46 o 
  -1   3   4      278.37      294.68      7.86 o 
   0   3   4       24.18       24.64      1.10 o 
   1   3   4       84.32      100.60      3.57 o 
   2   3   4       34.92       72.11     22.31 o 
   3   3   4      162.10      153.75      5.97 o 
   4   3   4       70.71       69.08      5.50 o 
   5   3   4       69.90       60.92      5.26 o 
   6   3   4      187.68      176.16      9.12 o 
   7   3   4       10.91       14.54      5.04 o 
   8   3   4       22.97       54.60     50.36 o 
 -11   4   4       76.60       80.46      8.83 o 
 -10   4   4        8.35        8.82      2.30 o 
  -9   4   4        0.98        1.07      1.26 o 
  -8   4   4       12.50       11.86      2.06 o 
  -7   4   4       23.89       21.43      1.89 o 
  -6   4   4        5.46        2.06      0.88 o 
  -5   4   4       26.28       27.33      1.69 o 
  -4   4   4       44.48       46.02      2.27 o 
  -3   4   4      136.70      130.07      8.16 o 
  -2   4   4        0.18        0.44      0.35 o 
  -1   4   4       53.22       58.09      2.02 o 
   0   4   4      495.19      515.48     16.36 o 
   1   4   4      627.37      643.25     22.22 o 
   2   4   4       34.79       40.21      3.20 o 
   3   4   4      103.61      103.02      3.67 o 
   4   4   4      444.14      426.00     16.66 o 
   5   4   4      138.57      119.12      8.16 o 
   6   4   4      130.13      131.66      6.19 o 
   7   4   4       77.64       80.01     17.76 o 
   8   4   4       53.28       51.16     51.74 o 
 -10   5   4        0.00        0.17      1.39 o 
  -9   5   4        1.40        2.84      1.55 o 
  -8   5   4       25.73       25.74      2.91 o 
  -7   5   4      106.00       86.40      4.42 o 
  -6   5   4      105.46       98.29      4.83 o 
  -5   5   4        0.30        1.80      0.71 o 
  -4   5   4      116.54      106.57      4.24 o 
  -3   5   4       49.93       50.88      1.98 o 
  -2   5   4      168.04      167.35      5.97 o 
  -1   5   4      102.02      110.16      4.07 o 
   0   5   4       22.20       23.82      1.68 o 
   1   5   4        0.49       -0.30      0.60 o 
   2   5   4       35.96       36.90      1.98 o 
   3   5   4       14.15       13.42      1.52 o 
   4   5   4       13.76       14.34      1.46 o 
   5   5   4       83.37       85.26      3.91 o 
   6   5   4      187.07      174.39     12.41 o 
   7   5   4       48.79       49.06      5.67 o 
  -9   6   4       14.83       21.06      3.29 o 
  -8   6   4       24.98       22.00      3.42 o 
  -7   6   4       31.64       24.57      2.07 o 
  -6   6   4       35.18       32.52      2.36 o 
  -5   6   4       32.53       30.26      1.87 o 
  -4   6   4      216.57      207.67      7.65 o 
  -3   6   4        6.53        8.85      1.55 o 
  -2   6   4        4.17        4.66      0.93 o 
  -1   6   4        7.45        9.30      2.34 o 
   0   6   4        0.16        0.22      0.74 o 
   1   6   4       23.35       28.34      2.05 o 
   2   6   4        5.98        6.03      1.05 o 
   3   6   4       20.62       19.46      3.14 o 
   4   6   4       94.44       92.04      5.94 o 
   5   6   4        3.77        5.08      1.02 o 
   6   6   4        6.37        3.61      1.83 o 
   7   6   4       55.09       63.00     51.92 o 
  -8   7   4       33.64       31.98      3.72 o 
  -7   7   4        0.58        1.63      1.25 o 
  -6   7   4       53.23       43.97      3.72 o 
  -5   7   4      133.52      112.83      7.04 o 
  -4   7   4        0.04        0.87      0.98 o 
  -3   7   4       12.37       14.10      1.84 o 
  -2   7   4      109.20      117.33      7.09 o 
  -1   7   4       20.67       23.14      2.34 o 
   0   7   4      157.10      175.09     10.06 o 
   1   7   4       52.76       58.76      4.64 o 
   2   7   4        6.77        6.77      1.67 o 
   3   7   4       14.98       15.62      1.72 o 
   4   7   4       25.16       22.55      3.12 o 
   5   7   4       29.31       25.86      4.35 o 
   6   7   4       13.09       18.38     10.91 o 
  -7   8   4       22.24       15.42      2.64 o 
  -6   8   4      172.35      157.26     10.84 o 
  -5   8   4       99.67       86.79      6.62 o 
  -4   8   4       19.64       16.50      2.21 o 
  -3   8   4        5.80        6.81      2.20 o 
  -2   8   4       62.34       60.82      4.81 o 
  -1   8   4        2.21        3.46      1.33 o 
   0   8   4       25.66       29.35      3.11 o 
   1   8   4        0.02        0.29      1.26 o 
   2   8   4       29.72       29.55      3.14 o 
   3   8   4        3.35        4.05      1.26 o 
   4   8   4        1.38        2.97      1.60 o 
  -5   9   4       27.94       26.35      3.33 o 
  -4   9   4        6.84        7.41      1.97 o 
  -3   9   4        1.13        0.81      1.31 o 
  -2   9   4       47.50       47.59      4.74 o 
  -1   9   4       27.16       28.26      3.65 o 
   0   9   4      131.68      142.02     10.94 o 
   1   9   4       96.82       97.90      7.96 o 
   2   9   4       16.94       24.15      3.19 o 
 -11   0   5        4.80        6.29      3.27 o 
  -9   0   5      116.52      136.27     15.82 o 
  -7   0   5      119.63      128.15     11.12 o 
  -5   0   5      137.91      125.15      4.93 o 
  -3   0   5      670.16      716.54     29.32 o 
  -1   0   5        6.25        5.84      1.34 o 
   1   0   5       15.76       23.35      3.51 o 
   3   0   5      337.01      403.44    125.22 o 
   5   0   5        0.01        0.03      2.34 o 
   7   0   5       98.55      101.12     12.81 o 
 -12   1   5        0.46        2.29      1.97 o 
 -11   1   5        7.62       13.47      2.98 o 
 -10   1   5       87.65       85.99      7.85 o 
  -9   1   5       12.01       16.16      2.54 o 
  -8   1   5       26.36       32.93      3.29 o 
  -7   1   5       80.07       81.10      5.33 o 
  -6   1   5        3.91        6.66      1.13 o 
  -5   1   5      462.21      468.44     14.14 o 
  -4   1   5      126.72      138.17      4.26 o 
  -3   1   5      377.80      398.03     10.68 o 
  -2   1   5     1565.07     1603.88     48.32 o 
  -1   1   5       20.18       17.03      0.51 o 
   0   1   5      442.71      466.09     16.99 o 
   1   1   5      339.44      348.49     18.19 o 
   2   1   5        3.47        9.10      3.24 o 
   3   1   5       64.32       72.07     11.57 o 
   4   1   5       29.82       28.12      3.39 o 
   5   1   5        1.18        0.42      1.28 o 
   6   1   5       20.34       19.27      3.62 o 
   7   1   5        8.47       12.65      2.52 o 
   8   1   5        0.49        1.50      2.49 o 
 -11   2   5        1.84        2.81      2.04 o 
 -10   2   5       17.71       17.22      2.88 o 
  -9   2   5       57.61       53.76      4.85 o 
  -8   2   5        5.35        4.86      1.43 o 
  -7   2   5        4.34        3.79      1.16 o 
  -6   2   5       21.12       21.90      1.39 o 
  -5   2   5      115.50      117.87      3.69 o 
  -4   2   5        8.74       10.68      0.82 o 
  -3   2   5      510.92      501.05     14.17 o 
  -2   2   5      335.58      333.54      9.92 o 
  -1   2   5       11.19       12.55      0.51 o 
   0   2   5      332.41      330.21      9.68 o 
   1   2   5       28.86       28.60      1.06 o 
   2   2   5      206.22      188.10      4.28 o 
   3   2   5       63.22       54.66      7.96 o 
   4   2   5      816.38      808.50     37.67 o 
   5   2   5      414.86      413.94     31.41 o 
   6   2   5       85.32       81.81      7.85 o 
   7   2   5        2.88        2.07      1.71 o 
   8   2   5       19.60       32.66     54.32 o 
 -11   3   5       16.88       21.13      3.56 o 
 -10   3   5       52.89       53.70      5.50 o 
  -9   3   5        1.24        6.46      1.96 o 
  -8   3   5      281.54      269.09     17.54 o 
  -7   3   5        7.60       11.75      1.36 o 
  -6   3   5      425.63      442.53     19.45 o 
  -5   3   5       56.72       53.99      3.70 o 
  -4   3   5        1.34        1.71      0.43 o 
  -3   3   5      326.19      329.88      9.51 o 
  -2   3   5       23.00       24.96      0.93 o 
  -1   3   5        3.54        4.18      0.52 o 
   0   3   5        7.20        6.17      0.41 o 
   1   3   5       24.41       22.30      1.39 o 
   2   3   5      323.50      738.80    170.22 o 
   3   3   5      130.97      130.44      4.40 o 
   4   3   5       39.13       46.78      3.71 o 
   5   3   5      236.56      221.88     10.85 o 
   6   3   5       42.67       50.49      5.48 o 
   7   3   5       20.59       21.45      3.57 o 
   8   3   5        4.47       16.04     58.28 o 
 -11   4   5       47.04       51.26      5.84 o 
 -10   4   5        2.18       -1.34      1.83 o 
  -9   4   5       61.73       52.86      5.01 o 
  -8   4   5       18.77       15.44      2.22 o 
  -7   4   5       56.14       48.14      3.11 o 
  -6   4   5       17.83       14.96      1.25 o 
  -5   4   5        0.11        0.99      0.63 o 
  -4   4   5      278.44      277.90     10.25 o 
  -3   4   5        5.84        8.14      0.64 o 
  -2   4   5        1.04        1.22      0.56 o 
  -1   4   5      284.85      280.37      8.62 o 
   0   4   5       29.15       29.80      1.21 o 
   1   4   5        5.47        5.83      0.74 o 
   2   4   5       64.93       71.33      7.91 o 
   3   4   5        7.69        7.94      1.18 o 
   4   4   5      353.57      326.53     15.97 o 
   5   4   5        6.10        9.30      2.22 o 
   6   4   5       68.61       59.02      6.55 o 
   7   4   5       37.71       39.51      5.41 o 
 -10   5   5        8.34        8.44      2.18 o 
  -9   5   5        8.77        8.82      2.06 o 
  -8   5   5        7.80        7.43      1.66 o 
  -7   5   5        3.80        2.27      0.89 o 
  -6   5   5       24.34       28.20      1.99 o 
  -5   5   5       46.85       44.05      2.23 o 
  -4   5   5      186.56      172.08      7.06 o 
  -3   5   5       71.06       69.33      3.45 o 
  -2   5   5      162.11      161.05      6.44 o 
  -1   5   5      238.77      255.28      9.37 o 
   0   5   5       29.02       28.90      2.00 o 
   1   5   5       26.52       38.89     12.55 o 
   2   5   5        2.79        3.00      0.67 o 
   3   5   5        2.23        2.59      0.62 o 
   4   5   5       36.27       35.25      1.99 o 
   5   5   5      195.83      183.00     11.05 o 
   6   5   5       13.75       11.28      3.10 o 
   7   5   5       14.10       15.98      3.15 o 
  -9   6   5        1.58        0.22      1.26 o 
  -8   6   5       22.43       23.29      2.83 o 
  -7   6   5        8.97       11.27      1.49 o 
  -6   6   5       25.22       20.91      2.15 o 
  -5   6   5        1.82        1.65      0.72 o 
  -4   6   5       19.10       19.24      1.27 o 
  -3   6   5       16.74       17.74      1.41 o 
  -2   6   5      315.25      324.12     21.34 o 
  -1   6   5        3.15        4.98      1.01 o 
   0   6   5       32.95       36.80      2.33 o 
   1   6   5      202.94      195.40     11.18 o 
   2   6   5       60.25       59.97      3.01 o 
   3   6   5        2.42        3.44      0.81 o 
   4   6   5        3.27        3.59      1.04 o 
   5   6   5       24.48       29.30      4.66 o 
   6   6   5        3.37        2.35      1.82 o 
  -8   7   5       24.48       28.77      4.41 o 
  -7   7   5        8.15        7.90      1.66 o 
  -6   7   5        7.32        8.29      1.50 o 
  -5   7   5        7.91        8.09      2.05 o 
  -4   7   5       38.05       36.83      3.10 o 
  -3   7   5       37.50       37.18      3.15 o 
  -2   7   5      134.06      136.78      7.89 o 
  -1   7   5      252.33      274.47     16.13 o 
   0   7   5        1.11        6.20      6.89 o 
   1   7   5       42.98       42.32      3.03 o 
   2   7   5       37.23       38.19      3.37 o 
   3   7   5        0.07        8.52     17.32 o 
   4   7   5        9.49       10.80      2.85 o 
   5   7   5        1.31        0.26      3.21 o 
  -7   8   5        1.94        1.11      1.33 o 
  -6   8   5        0.02        1.09      2.05 o 
  -5   8   5        9.07       12.65      2.09 o 
  -4   8   5       31.81       27.36      2.94 o 
  -3   8   5        0.80        1.20      1.14 o 
  -2   8   5      239.08      236.64     15.01 o 
  -1   8   5      105.16      123.59      8.83 o 
   0   8   5       31.55       31.57      3.26 o 
   1   8   5        0.40       -0.48      1.04 o 
   2   8   5       12.03       14.57      3.13 o 
   3   8   5        0.32        0.91      1.68 o 
  -4   9   5        4.26        4.84      1.70 o 
  -3   9   5        0.38        0.27      1.21 o 
  -2   9   5        5.18        6.60      1.93 o 
  -1   9   5        0.45       -0.23      1.30 o 
   0   9   5       29.00       33.95      3.78 o 
   1   9   5        6.28        9.36      2.12 o 
 -12   0   6        3.82        6.44      3.57 o 
 -10   0   6       20.78       20.81      6.88 o 
  -8   0   6       20.69       25.48      4.30 o 
  -6   0   6       56.89       64.88      3.10 o 
  -4   0   6       62.35       64.08      2.87 o 
  -2   0   6        1.37        0.34      0.63 o 
   0   0   6      893.96      983.34     82.26 o 
   2   0   6     1594.22     1680.23    180.19 o 
   4   0   6     1196.31      997.05    149.52 o 
   6   0   6        0.33        2.23      2.38 o 
   8   0   6       31.18       26.63     58.67 o 
 -11   1   6       26.48       30.35      4.63 o 
 -10   1   6       65.17       61.65      6.14 o 
  -9   1   6       29.23       29.57      3.44 o 
  -8   1   6      144.36      151.00     10.16 o 
  -7   1   6       59.51       59.33      4.21 o 
  -6   1   6      379.16      398.96     12.96 o 
  -5   1   6      172.03      173.82      5.36 o 
  -4   1   6        7.72        7.38      0.57 o 
  -3   1   6        4.68        5.42      0.46 o 
  -2   1   6      135.00      134.80      3.48 o 
  -1   1   6        3.44        3.53      0.27 o 
   0   1   6      183.08      189.20     10.61 o 
   1   1   6       48.82       55.96      4.37 o 
   2   1   6      510.82      523.65     35.53 o 
   3   1   6      743.96      841.50    183.95 o 
   4   1   6       97.54      106.00      9.63 o 
   5   1   6       11.29       11.46      4.55 o 
   6   1   6        1.08        1.74      1.52 o 
   7   1   6       34.96       34.41      5.72 o 
 -11   2   6        0.19        0.80      1.62 o 
 -10   2   6       25.87       20.81      3.10 o 
  -9   2   6        0.48       -0.25      1.29 o 
  -8   2   6      166.40      160.38     10.15 o 
  -7   2   6       13.24       11.69      1.64 o 
  -6   2   6        0.02        0.19      0.37 o 
  -5   2   6        5.43        5.91      0.69 o 
  -4   2   6       26.49       29.10      1.23 o 
  -3   2   6      181.98      176.20      4.90 o 
  -2   2   6       51.42       51.06      1.50 o 
  -1   2   6       54.63       47.41      1.24 o 
   0   2   6        0.02       -0.42      0.96 o 
   1   2   6        0.05        1.50      1.16 o 
   2   2   6        7.67        9.94      1.98 o 
   3   2   6      159.28      161.26     23.01 o 
   4   2   6       22.50       20.63      3.21 o 
   5   2   6       12.01       11.47      2.72 o 
   6   2   6        4.81        7.45      2.55 o 
   7   2   6        3.86        2.10      2.16 o 
 -11   3   6        2.51        1.73      1.69 o 
 -10   3   6       38.88       38.78      4.24 o 
  -9   3   6        3.97        5.36      1.80 o 
  -8   3   6        3.06        4.77      1.44 o 
  -7   3   6       25.47       25.19      2.02 o 
  -6   3   6       20.50       18.60      1.67 o 
  -5   3   6       16.89       18.49      1.40 o 
  -4   3   6     1052.10     1006.27     36.52 o 
  -3   3   6       50.35       46.36      1.63 o 
  -2   3   6      359.39      342.41     10.28 o 
  -1   3   6       13.30       14.45      0.71 o 
   0   3   6      161.05      159.48      4.49 o 
   1   3   6       87.37       95.75      2.73 o 
   2   3   6       20.60       18.66      5.12 o 
   3   3   6      186.06      186.78     14.70 o 
   4   3   6        8.24        8.62      2.47 o 
   5   3   6        0.21        0.30      1.93 o 
   6   3   6        4.80        7.51      2.40 o 
   7   3   6        1.11        1.09      1.88 o 
 -11   4   6        1.31        0.87      1.64 o 
 -10   4   6       12.79       17.08      2.89 o 
  -9   4   6       25.07       28.19      3.30 o 
  -8   4   6        2.21        2.15      1.25 o 
  -7   4   6        8.61       12.61      1.54 o 
  -6   4   6       46.92       45.60      3.03 o 
  -5   4   6       24.84       23.47      1.58 o 
  -4   4   6       13.03       12.12      0.90 o 
  -3   4   6      331.29      324.91     11.51 o 
  -2   4   6      124.50      120.68      4.08 o 
  -1   4   6       28.74       30.53      1.27 o 
   0   4   6       28.78       27.18      1.49 o 
   1   4   6       14.90       14.93      0.87 o 
   2   4   6       94.66       98.83     27.20 o 
   3   4   6       52.23       52.70      3.33 o 
   4   4   6        4.72        4.53      2.09 o 
   5   4   6        0.00       -0.21      1.55 o 
   6   4   6        9.72       11.97      3.03 o 
   7   4   6        8.13       10.46      2.94 o 
 -10   5   6       59.41       57.38      5.70 o 
  -9   5   6       22.53       18.33      2.71 o 
  -8   5   6       39.86       40.88      3.63 o 
  -7   5   6       24.18       24.52      2.09 o 
  -6   5   6       12.92       14.36      1.38 o 
  -5   5   6        0.32        0.78      0.66 o 
  -4   5   6      200.35      195.85      9.50 o 
  -3   5   6      395.57      380.96     15.50 o 
  -2   5   6      143.95      147.91      5.31 o 
  -1   5   6       79.85       76.75      2.99 o 
   0   5   6        3.98        4.75      0.68 o 
   1   5   6        4.68        4.31      0.88 o 
   2   5   6       37.89       33.25      1.66 o 
   3   5   6        6.32        9.52      2.62 o 
   4   5   6        5.24        6.33      2.30 o 
   5   5   6       17.80       19.11      4.70 o 
   6   5   6       44.35       56.85      7.82 o 
  -9   6   6        1.14        1.07      1.59 o 
  -8   6   6       21.87       18.38      2.55 o 
  -7   6   6       11.10       10.70      1.42 o 
  -6   6   6       35.31       32.56      2.10 o 
  -5   6   6        1.03        0.66      0.61 o 
  -4   6   6      370.28      355.68     16.41 o 
  -3   6   6      138.67      138.01      8.68 o 
  -2   6   6       94.80       99.71      4.91 o 
  -1   6   6       13.73       13.59      1.68 o 
   0   6   6       81.22       85.06      3.98 o 
   1   6   6        0.68        1.73      0.68 o 
   2   6   6       76.81       78.11      3.75 o 
   3   6   6       24.59       22.58      2.26 o 
   4   6   6      104.05       99.80     10.87 o 
   5   6   6       15.18       15.02      3.61 o 
  -8   7   6       11.91       13.94      2.81 o 
  -7   7   6        8.36        7.82      1.92 o 
  -6   7   6       26.78       23.42      2.80 o 
  -5   7   6       34.28       32.84      2.89 o 
  -4   7   6        0.05        1.06      0.97 o 
  -3   7   6        0.00        0.16      0.79 o 
  -2   7   6        7.22       16.78     17.20 o 
  -1   7   6       59.53       58.69      6.64 o 
   0   7   6       55.38       55.40      3.84 o 
   1   7   6       45.67       45.50      3.18 o 
   2   7   6        0.83        2.69      0.97 o 
   3   7   6       26.35       27.73      8.68 o 
   4   7   6       20.08       31.00     13.56 o 
  -6   8   6        3.35        3.61      1.55 o 
  -5   8   6        0.26       -0.88      1.17 o 
  -4   8   6       18.34       18.29      2.26 o 
  -3   8   6        9.08        7.94      1.53 o 
  -2   8   6      108.94      113.72      7.81 o 
  -1   8   6       15.79       15.60      2.26 o 
   0   8   6        2.12        1.92      1.14 o 
   1   8   6        3.37        3.11      1.18 o 
   2   8   6        8.33       10.25      6.63 o 
  -2   9   6        0.30        3.37      2.93 o 
 -11   0   7       42.33       44.77      7.33 o 
  -9   0   7        3.67        5.29      2.33 o 
  -7   0   7      142.05      160.05     14.21 o 
  -5   0   7       90.32      105.02      6.87 o 
  -3   0   7        1.87        1.64      0.58 o 
  -1   0   7      602.18      619.97     50.89 o 
   1   0   7      526.87      544.83     53.99 o 
   3   0   7       22.35       22.22     14.01 o 
   5   0   7       53.88       66.22     13.07 o 
   7   0   7       32.49       24.80      6.45 o 
 -11   1   7        7.99        9.22      2.73 o 
 -10   1   7      116.79      127.80     10.90 o 
  -9   1   7       28.66       29.80      3.32 o 
  -8   1   7        1.13        3.00      1.26 o 
  -7   1   7      121.45      119.48      7.09 o 
  -6   1   7       60.07       59.99      2.38 o 
  -5   1   7      300.32      293.38     12.94 o 
  -4   1   7      101.69       91.71      2.90 o 
  -3   1   7        0.01       -0.08      0.41 o 
  -2   1   7        7.50        9.55      0.50 o 
  -1   1   7      208.58      213.58     11.95 o 
   0   1   7      107.20      110.97      7.71 o 
   1   1   7      165.12      190.12     13.52 o 
   2   1   7      483.11      468.06     35.54 o 
   3   1   7       16.16       23.25      8.89 o 
   4   1   7        8.94        9.01      3.35 o 
   5   1   7       20.28       15.79      3.14 o 
   6   1   7       56.03       58.68      8.68 o 
   7   1   7        0.73        1.70      1.97 o 
 -11   2   7        1.24        2.20      1.82 o 
 -10   2   7       23.24       28.55      3.84 o 
  -9   2   7       40.64       39.44      3.95 o 
  -8   2   7        0.08       -0.60      1.39 o 
  -7   2   7        2.87        3.73      1.12 o 
  -6   2   7      144.32      152.96      5.55 o 
  -5   2   7      127.55      129.85      5.22 o 
  -4   2   7       90.92       87.78      2.95 o 
  -3   2   7        3.84        2.65      0.42 o 
  -2   2   7      330.80      314.29      9.19 o 
  -1   2   7       81.29       82.47      5.37 o 
   0   2   7      364.29      342.99     20.96 o 
   1   2   7      909.08      900.25     63.47 o 
   2   2   7      377.72      344.21     25.71 o 
   3   2   7       91.57      114.58     24.44 o 
   4   2   7       31.06       30.07      4.17 o 
   5   2   7       27.56       28.73      4.38 o 
   6   2   7        0.94        1.80      2.22 o 
 -11   3   7        2.68        4.62      2.20 o 
 -10   3   7        0.34        1.50      1.46 o 
  -9   3   7       37.10       34.02      3.73 o 
  -8   3   7       15.19       17.71      2.40 o 
  -7   3   7       31.89       32.11      2.26 o 
  -6   3   7       99.95      100.60      4.33 o 
  -5   3   7      319.13      307.53     11.24 o 
  -4   3   7       40.57       36.41      1.64 o 
  -3   3   7      210.92      200.82      6.30 o 
  -2   3   7       31.32       30.27      1.31 o 
  -1   3   7       78.30       72.50      2.40 o 
   0   3   7        3.45        2.62      0.52 o 
   1   3   7       22.91       24.29      3.15 o 
   2   3   7        5.01        8.60      2.25 o 
   3   3   7        9.17       11.55      2.84 o 
   4   3   7        8.43       13.81      3.23 o 
   5   3   7        0.13        0.31      1.73 o 
   6   3   7       55.69       54.18      7.80 o 
 -10   4   7        9.77       10.43      2.38 o 
  -9   4   7        4.95        5.81      1.81 o 
  -8   4   7       11.82       15.24      2.14 o 
  -7   4   7       16.65       17.50      1.81 o 
  -6   4   7      221.55      213.00      9.79 o 
  -5   4   7      190.21      185.98      6.68 o 
  -4   4   7      506.65      495.24     18.23 o 
  -3   4   7      131.73      125.88      4.65 o 
  -2   4   7        7.45        8.88      0.71 o 
  -1   4   7        5.69        6.00      1.12 o 
   0   4   7       13.78       15.21      1.17 o 
   1   4   7        7.95        7.92      2.16 o 
   2   4   7       20.20       22.27      8.35 o 
   3   4   7       39.27       41.00      5.16 o 
   4   4   7        4.02        6.29      2.58 o 
   5   4   7        1.24        1.92      2.13 o 
   6   4   7        3.79        3.65      2.54 o 
 -10   5   7        2.59        4.51      1.92 o 
  -9   5   7        0.33        0.78      1.21 o 
  -8   5   7        4.38        4.51      1.46 o 
  -7   5   7        9.18        8.22      1.33 o 
  -6   5   7       26.67       24.93      1.79 o 
  -5   5   7       43.55       40.22      3.40 o 
  -4   5   7      280.52      267.46     11.24 o 
  -3   5   7        6.37        8.15      0.89 o 
  -2   5   7       37.08       34.18      1.63 o 
  -1   5   7       80.20       75.12      3.00 o 
   0   5   7       71.53       63.91      3.34 o 
   1   5   7       15.64       13.11      2.33 o 
   2   5   7       24.60       22.14      3.83 o 
   3   5   7        0.51        1.49      1.87 o 
   4   5   7      116.01      124.06     13.40 o 
   5   5   7       34.16       29.08      5.32 o 
  -9   6   7       15.10       19.87      3.33 o 
  -8   6   7        5.31        3.18      1.68 o 
  -7   6   7       21.40       18.84      1.84 o 
  -6   6   7        0.01       -0.21      0.69 o 
  -5   6   7       15.79       15.44      1.54 o 
  -4   6   7        1.54        1.38      0.79 o 
  -3   6   7       28.57       25.66      1.78 o 
  -2   6   7        4.17        4.54      0.77 o 
  -1   6   7       19.58       18.33      1.33 o 
   0   6   7       20.29       19.15      1.39 o 
   1   6   7        4.97        6.14      1.29 o 
   2   6   7        0.18        1.34      2.03 o 
   3   6   7       27.63       29.51      5.40 o 
   4   6   7        0.02        0.24      1.94 o 
  -7   7   7        0.39        1.11      1.32 o 
  -6   7   7        0.22        0.31      0.96 o 
  -5   7   7        0.99        0.10      1.40 o 
  -4   7   7       33.85       37.72      3.28 o 
  -3   7   7        1.28        2.07      1.09 o 
  -2   7   7       56.21       54.01      8.08 o 
  -1   7   7        0.11        0.54      0.80 o 
   0   7   7        0.67        0.53      1.26 o 
   1   7   7        2.42        1.81      3.93 o 
   2   7   7       57.14       43.57      6.74 o 
   3   7   7        3.44        3.31      2.16 o 
  -5   8   7        6.03        6.84      1.64 o 
  -4   8   7       10.12       12.36      2.01 o 
  -3   8   7        5.63        6.90      1.50 o 
  -2   8   7        0.01        0.36      1.38 o 
  -1   8   7        0.56        0.08      1.23 o 
   0   8   7       10.43       19.09      7.22 o 
 -10   0   8        9.75        9.27      4.77 o 
  -8   0   8      189.23      197.30     17.47 o 
  -6   0   8      309.70      310.01     16.53 o 
  -4   0   8       26.36       25.29      1.51 o 
  -2   0   8      203.13      215.07     18.49 o 
   0   0   8        4.54        3.79      1.93 o 
   2   0   8        0.02        1.16      1.88 o 
   4   0   8       71.81       65.42     11.15 o 
   6   0   8       44.79       44.68     10.55 o 
 -11   1   8        2.23        3.95      2.01 o 
 -10   1   8        4.51        4.10      1.93 o 
  -9   1   8       13.92       17.74      2.81 o 
  -8   1   8       10.63       10.75      1.89 o 
  -7   1   8      399.77      412.98     23.80 o 
  -6   1   8        6.43        6.15      0.75 o 
  -5   1   8      481.45      457.61     16.81 o 
  -4   1   8       32.79       28.00      1.35 o 
  -3   1   8      121.09      123.39      3.94 o 
  -2   1   8       59.53       59.99      4.50 o 
  -1   1   8      175.26      167.81     11.15 o 
   0   1   8       40.17       35.92      3.91 o 
   1   1   8       12.69       16.92      2.95 o 
   2   1   8       47.25       48.73      5.81 o 
   3   1   8       44.01       64.09     20.17 o 
   4   1   8        3.14        5.08      3.65 o 
   5   1   8        0.17        1.43      1.72 o 
   6   1   8       26.25       26.95      5.39 o 
 -11   2   8        0.08        1.06      1.67 o 
 -10   2   8       16.48       21.09      3.27 o 
  -9   2   8        0.76        0.85      1.65 o 
  -8   2   8       39.32       40.51      3.49 o 
  -7   2   8      103.55       95.50      5.88 o 
  -6   2   8      235.97      228.78      9.55 o 
  -5   2   8      179.50      187.23      6.93 o 
  -4   2   8       80.71       74.97      2.64 o 
  -3   2   8      126.81      124.15      4.12 o 
  -2   2   8        0.19        0.40      0.44 o 
  -1   2   8        1.40        1.42      1.30 o 
   0   2   8        0.28        2.35      1.52 o 
   1   2   8       99.73      108.40      9.12 o 
   2   2   8       12.55       13.09      2.76 o 
   3   2   8       32.70       40.25     11.98 o 
   4   2   8        1.81        5.34      2.59 o 
   5   2   8        3.64        3.42      2.57 o 
 -10   3   8        2.51        2.40      1.70 o 
  -9   3   8       93.30       93.93      7.51 o 
  -8   3   8        0.66        1.96      1.29 o 
  -7   3   8        2.35        2.91      0.86 o 
  -6   3   8        1.84        0.90      0.55 o 
  -5   3   8        2.66        3.42      0.71 o 
  -4   3   8      220.65      214.15      7.59 o 
  -3   3   8      180.86      164.54      5.72 o 
  -2   3   8      223.75      217.11      8.71 o 
  -1   3   8      132.12      166.89     12.10 o 
   0   3   8      479.32      461.53     33.17 o 
   1   3   8       67.72       85.87      8.08 o 
   2   3   8        0.05        0.16      1.55 o 
   3   3   8       12.95       17.32      3.45 o 
   4   3   8      230.26      251.44     25.25 o 
   5   3   8       63.10       67.29      8.60 o 
 -10   4   8        0.61        0.48      1.23 o 
  -9   4   8        4.06        3.89      1.54 o 
  -8   4   8        3.50        3.11      1.31 o 
  -7   4   8        0.53        0.53      0.79 o 
  -6   4   8       94.72       95.45      4.86 o 
  -5   4   8        9.37        9.23      1.04 o 
  -4   4   8        1.22        1.15      0.54 o 
  -3   4   8       30.39       28.11      1.41 o 
  -2   4   8       75.10       70.92      2.61 o 
  -1   4   8      209.98      192.36     13.21 o 
   0   4   8       97.81       98.02      8.21 o 
   1   4   8      282.63      273.20     22.13 o 
   2   4   8      139.45      148.74     51.30 o 
   3   4   8        1.52        0.59      1.74 o 
   4   4   8       12.67       15.61      3.61 o 
   5   4   8        4.65        6.62      3.14 o 
  -9   5   8        0.14        0.26      1.15 o 
  -8   5   8        5.51        5.49      1.56 o 
  -7   5   8        0.35        0.33      0.85 o 
  -6   5   8        3.45        2.00      0.86 o 
  -5   5   8        1.11        1.01      0.89 o 
  -4   5   8       11.13        9.81      1.00 o 
  -3   5   8        5.93        6.67      0.82 o 
  -2   5   8       49.10       49.61      2.85 o 
  -1   5   8        3.47        7.48      1.93 o 
   0   5   8       48.99       41.68      5.04 o 
   1   5   8       45.57       41.38      5.22 o 
   2   5   8        4.25        3.83      2.32 o 
   3   5   8       38.07       37.66      5.75 o 
   4   5   8        8.41        8.20      3.34 o 
  -8   6   8        2.84        2.00      1.51 o 
  -7   6   8        2.62        1.32      1.02 o 
  -6   6   8      105.13      100.48      5.75 o 
  -5   6   8        7.17        5.73      1.11 o 
  -4   6   8       11.77       11.12      1.39 o 
  -3   6   8        4.40        5.05      0.96 o 
  -2   6   8        6.68        8.40      1.02 o 
  -1   6   8       10.65        8.34      2.67 o 
   0   6   8       47.13       53.72      7.06 o 
   1   6   8       15.60       16.06      4.08 o 
   2   6   8        3.24        5.02      2.65 o 
   3   6   8        0.02       -0.34      2.15 o 
  -6   7   8       19.61       16.16      2.18 o 
  -5   7   8        7.02        6.95      1.57 o 
  -4   7   8       14.41       13.10      1.81 o 
  -3   7   8        0.01       -0.35      1.42 o 
  -2   7   8       29.46       22.59      4.22 o 
  -1   7   8        3.64        4.69      4.63 o 
   0   7   8        0.83        2.11      1.81 o 
   1   7   8        3.53        3.67      2.45 o 
 -11   0   9       42.41       44.15      7.65 o 
  -9   0   9      112.45      105.88     10.56 o 
  -7   0   9      804.22      815.36     68.71 o 
  -5   0   9       26.09       29.27      2.13 o 
  -3   0   9       91.17       87.82     12.51 o 
  -1   0   9       11.56        9.30      3.34 o 
   1   0   9        6.21        8.56      2.95 o 
   3   0   9      155.74      154.28     83.19 o 
   5   0   9       44.06       46.93     17.15 o 
 -11   1   9        0.42       -0.08      1.35 o 
 -10   1   9        0.01        0.91      1.45 o 
  -9   1   9       27.31       30.68      3.12 o 
  -8   1   9       27.34       28.41      2.93 o 
  -7   1   9      130.29      118.45      6.98 o 
  -6   1   9        1.19        1.43      0.57 o 
  -5   1   9      115.82      107.00      4.06 o 
  -4   1   9       56.71       60.47      2.63 o 
  -3   1   9       99.41       87.41      6.64 o 
  -2   1   9       92.65       76.50      6.27 o 
  -1   1   9       32.34       30.26      3.87 o 
   0   1   9        0.43        2.05      1.67 o 
   1   1   9       85.19       97.38      9.81 o 
   2   1   9       42.57       48.93      6.70 o 
   3   1   9      139.19      190.84     58.15 o 
   4   1   9        1.16        0.52      1.63 o 
   5   1   9       47.42       63.37      9.33 o 
 -10   2   9       29.11       28.36      3.76 o 
  -9   2   9       11.07       14.28      2.37 o 
  -8   2   9      136.15      139.38      9.38 o 
  -7   2   9       50.13       53.99      3.80 o 
  -6   2   9       64.09       66.91      2.91 o 
  -5   2   9      139.08      141.69      5.30 o 
  -4   2   9       34.47       34.13      1.59 o 
  -3   2   9        0.02        0.59      1.12 o 
  -2   2   9        2.12        0.79      1.22 o 
  -1   2   9       12.30       10.77      2.33 o 
   0   2   9        0.00        2.39      1.70 o 
   1   2   9       30.98       34.30      4.84 o 
   2   2   9       57.02       49.06      6.52 o 
   3   2   9        2.48        5.84      2.85 o 
   4   2   9        2.05        3.78      2.64 o 
 -10   3   9       11.23       16.60      2.93 o 
  -9   3   9       27.23       31.45      3.45 o 
  -8   3   9       13.85       14.43      1.91 o 
  -7   3   9       48.14       45.77      3.47 o 
  -6   3   9       41.55       40.41      2.05 o 
  -5   3   9       37.73       36.15      1.87 o 
  -4   3   9       14.98       13.46      1.00 o 
  -3   3   9        2.04        4.27      1.48 o 
  -2   3   9        7.08        5.79      1.81 o 
  -1   3   9      198.47      195.02     14.64 o 
   0   3   9        8.38       10.31      2.72 o 
   1   3   9       19.63       17.80      3.34 o 
   2   3   9       16.15       20.81      5.23 o 
   3   3   9        7.58        9.69      3.41 o 
   4   3   9       40.61       54.52      8.35 o 
  -9   4   9        0.00        0.56      1.20 o 
  -8   4   9       20.53       19.10      2.38 o 
  -7   4   9        2.55        3.65      1.17 o 
  -6   4   9        1.85        3.02      0.76 o 
  -5   4   9       28.78       29.70      1.81 o 
  -4   4   9       64.66       63.31      2.92 o 
  -3   4   9        4.05        5.40      1.63 o 
  -2   4   9       73.73       70.08      6.55 o 
  -1   4   9        1.50        1.10      1.41 o 
   0   4   9       49.71       44.01      5.29 o 
   1   4   9       29.78       26.29      4.34 o 
   2   4   9       16.33       21.36      8.71 o 
   3   4   9        0.32        3.66      2.57 o 
  -8   5   9        9.56       10.16      1.78 o 
  -7   5   9        0.45        0.64      1.01 o 
  -6   5   9       20.50       26.34      2.72 o 
  -5   5   9        7.08        8.43      1.12 o 
  -4   5   9      111.56      106.76      4.76 o 
  -3   5   9       29.46       35.31      4.03 o 
  -2   5   9       46.53       43.93      4.81 o 
  -1   5   9      128.07      130.57     11.53 o 
   0   5   9      132.48      123.31     11.69 o 
   1   5   9        0.08       -0.16      1.77 o 
   2   5   9       27.15       36.21      5.83 o 
  -7   6   9       34.64       34.51      3.80 o 
  -6   6   9       19.21       20.63      2.78 o 
  -5   6   9        4.39       10.47      9.08 o 
  -4   6   9        0.24        0.21      0.92 o 
  -3   6   9      111.83      107.95     10.11 o 
  -2   6   9       85.47       95.16     10.11 o 
  -1   6   9      166.99      177.32     18.15 o 
   0   6   9       16.82       16.72      4.39 o 
   1   6   9       31.33       30.50      6.05 o 
  -5   7   9        1.57        1.03      4.88 o 
  -4   7   9        0.03        1.22      4.03 o 
  -3   7   9        9.93       11.76      6.75 o 
  -2   7   9       28.40       38.10     11.59 o 
  -1   7   9        9.43       12.79      5.43 o 
 -10   0  10       45.69       49.75      7.23 o 
  -8   0  10       48.18       51.57      5.93 o 
  -6   0  10        4.85        6.47      1.37 o 
  -4   0  10       42.62       39.98      5.24 o 
  -2   0  10        5.52        3.16      2.09 o 
   0   0  10       47.51       52.97      8.88 o 
   2   0  10       26.65       31.02      7.60 o 
 -10   1  10        0.01       -0.18      1.21 o 
  -9   1  10        9.43        9.76      1.99 o 
  -8   1  10        6.83        8.16      1.64 o 
  -7   1  10       34.49       36.95      2.93 o 
  -6   1  10      140.18      136.16      5.47 o 
  -5   1  10        0.36       -0.23      0.87 o 
  -4   1  10       50.19       52.98      4.94 o 
  -3   1  10      100.93       85.38      6.90 o 
  -2   1  10        5.11        9.18      2.12 o 
  -1   1  10       81.64       75.19      7.44 o 
   0   1  10       72.87       87.72      9.38 o 
   1   1  10      113.15      104.89      9.81 o 
   2   1  10      146.17      154.93     14.96 o 
   3   1  10       29.35       25.17      6.15 o 
 -10   2  10        0.63        0.29      1.37 o 
  -9   2  10      116.65      119.05      8.49 o 
  -8   2  10       33.18       34.53      3.14 o 
  -7   2  10       23.38       26.52      2.35 o 
  -6   2  10       59.61       60.46      2.86 o 
  -5   2  10        1.31        1.39      1.09 o 
  -4   2  10       22.91       18.31      2.46 o 
  -3   2  10       46.97       45.72      4.28 o 
  -2   2  10       12.89       10.80      2.42 o 
  -1   2  10        8.69        7.97      2.32 o 
   0   2  10        6.19       16.52      5.35 o 
   1   2  10       32.86       38.88      5.67 o 
   2   2  10       17.85       27.10     12.36 o 
   3   2  10       11.82       15.05      4.40 o 
  -9   3  10       62.74       56.98      4.97 o 
  -8   3  10       33.10       31.10      2.86 o 
  -7   3  10        2.29        2.20      0.92 o 
  -6   3  10       48.53       49.27      2.52 o 
  -5   3  10       34.02       33.27      3.30 o 
  -4   3  10        4.73        7.18      1.88 o 
  -3   3  10        0.69        2.59      1.48 o 
  -2   3  10        0.86        0.87      1.55 o 
  -1   3  10       14.08       17.14      3.34 o 
   0   3  10       20.70       17.61      3.53 o 
   1   3  10        0.18       -0.32      1.85 o 
   2   3  10       23.11       36.35     14.66 o 
  -8   4  10        0.14        0.32      0.99 o 
  -7   4  10        7.60        7.15      1.40 o 
  -6   4  10        0.44        0.32      1.08 o 
  -5   4  10       14.96       13.52      2.20 o 
  -4   4  10       22.87       24.48      3.18 o 
  -3   4  10        2.59        0.78      1.39 o 
  -2   4  10       33.79       36.40      4.73 o 
  -1   4  10       64.17       73.51      7.98 o 
   0   4  10        0.56        5.05      2.47 o 
   1   4  10       12.90       15.65      3.84 o 
   2   4  10       57.84       72.51     20.08 o 
  -7   5  10        8.07        5.92      1.77 o 
  -6   5  10        1.60        1.69      2.11 o 
  -5   5  10        0.22        0.75      1.17 o 
  -4   5  10       36.82       43.37      4.83 o 
  -3   5  10        2.61        1.24      1.60 o 
  -2   5  10       62.92       58.91      6.23 o 
  -1   5  10        2.05        7.00      2.64 o 
   0   5  10        0.10       -0.80      1.95 o 
   1   5  10        0.57        0.32      2.15 o 
  -5   6  10       16.96       18.67     10.58 o 
  -4   6  10      112.12      131.33     17.86 o 
  -3   6  10      125.59      137.94     15.12 o 
  -2   6  10        1.95        9.02      3.66 o 
  -1   6  10       26.48       30.64      6.23 o 
  -9   0  11       26.52       30.95      9.76 o 
  -7   0  11       14.13       16.91      4.94 o 
  -5   0  11       33.57       27.09      4.67 o 
  -3   0  11      176.95      164.37     18.24 o 
  -1   0  11        4.86        4.34      3.24 o 
   1   0  11      115.51      129.10     20.71 o 
  -9   1  11        0.63       -0.32      2.49 o 
  -8   1  11       83.30       94.42     12.50 o 
  -7   1  11        0.71        1.21      1.97 o 
  -6   1  11        8.77        6.80      1.37 o 
  -5   1  11        5.10        4.47      1.55 o 
  -4   1  11        4.04        5.32      1.79 o 
  -3   1  11       46.20       42.86      4.38 o 
  -2   1  11        2.20        5.18      3.65 o 
  -1   1  11        7.39        7.51      2.44 o 
   0   1  11      126.34      136.12     13.02 o 
   1   1  11        2.27        7.71      2.96 o 
   2   1  11       93.81      137.48     69.10 o 
  -9   2  11       55.61       62.84     10.50 o 
  -8   2  11        6.04       10.15      3.48 o 
  -7   2  11        0.04       -1.49      2.11 o 
  -6   2  11        4.71        1.57      1.81 o 
  -5   2  11        0.26        1.82      1.48 o 
  -4   2  11       10.26        8.67      2.18 o 
  -3   2  11        2.31        2.64      1.79 o 
  -2   2  11       15.15       18.10      3.42 o 
  -1   2  11       91.86       90.69      9.67 o 
   0   2  11       10.83       12.28      3.21 o 
   1   2  11       44.62       49.76      7.83 o 
  -8   3  11        6.04        6.57      3.08 o 
  -7   3  11        9.02       13.38      3.65 o 
  -6   3  11      133.40      133.83     14.30 o 
  -5   3  11        0.36        0.83      1.34 o 
  -4   3  11       46.70       49.12      5.05 o 
  -3   3  11        3.16        3.77      1.91 o 
  -2   3  11        4.24       10.27      3.03 o 
  -1   3  11       55.74       58.64      7.66 o 
   0   3  11        0.72       -0.19      1.93 o 
   1   3  11       35.26       47.10      7.92 o 
  -7   4  11        0.31        0.32      2.61 o 
  -6   4  11       53.61       57.65     10.60 o 
  -5   4  11       37.14       42.39      4.84 o 
  -4   4  11       96.74      111.66     10.09 o 
  -3   4  11       80.71       95.28      8.92 o 
  -2   4  11       28.23       29.54      4.59 o 
  -1   4  11        4.50        6.84      2.89 o 
   0   4  11       45.65       51.06      7.38 o 
  -5   5  11       16.07       19.49      5.09 o 
  -4   5  11        3.82        6.65      2.34 o 
  -3   5  11        6.23        5.49      2.52 o 
  -6   0  12        0.48        0.16      3.91 o 
  -4   0  12       63.89       69.29     10.58 o 
  -2   0  12        9.96       12.02      4.78 o 
  -7   1  12        0.01       -0.76      1.95 o 
  -6   1  12       31.86       35.39      8.26 o 
  -5   1  12       24.49       27.72      3.55 o 
  -4   1  12        8.59        6.20      2.00 o 
  -3   1  12       20.30       21.88      3.26 o 
  -2   1  12        1.72        0.20      1.62 o 
  -1   1  12       63.15       66.15      7.96 o 
  -7   2  12       22.25       25.39      6.50 o 
  -6   2  12      115.01      126.86     20.34 o 
  -5   2  12        2.95        5.30      2.26 o 
  -4   2  12       27.49       35.22      4.55 o 
  -3   2  12        9.54       16.19      3.72 o 
  -2   2  12       82.01       79.27      8.88 o 
  -1   2  12        1.25        3.19      2.53 o 
  -6   3  12       17.73       56.36     25.78 o 
  -5   3  12       54.70       66.98      9.02 o 
  -4   3  12       17.22       18.89      3.60 o 
  -3   3  12       13.34       15.34      3.66 o 
  -2   3  12       26.21       41.64      6.28 o 
                                                 
